# Supplementary material for: Single-cell heterogeneity and cell-cycle-related viral gene bursts in the human leukaemia virus HTLV-1
Source: Wellcome Open Res. 2017 Dec 11;2:87. Originally published 2017 Sep 22. [Version 2] doi: 10.12688/wellcomeopenres.12469.2 (PMC5645716; doi:10.12688/wellcomeopenres.12469.2)
Supplement: Supplementary file 2 [file wellcomeopenres-2-14485-s0001.tgz]

Archive with 1 entries (1 files):
- 0e4955f4-a6be-4aee-8427-31303ce8413d.xlsx
