# Supplementary material for: Single-cell heterogeneity and cell-cycle-related viral gene bursts in the human leukaemia virus HTLV-1
Source: Wellcome Open Res. 2017 Dec 11;2:87. Originally published 2017 Sep 22. [Version 2] doi: 10.12688/wellcomeopenres.12469.2 (PMC5645716; doi:10.12688/wellcomeopenres.12469.2)
Supplement: Supplementary file 2 [file wellcomeopenres-2-14485-s0001.tgz › 0e4955f4-a6be-4aee-8427-31303ce8413d.xlsx]

## Sheet: Sheet1
			M. R. Billman, D. Rueda, C. R. M. Bangham. Wellcome Open Res 2017, 2:87 (doi: 10.12688/wellcomeopenres.12469.1)
			Supplementary Table S1: Analysis of frequency of hbz-negative cells in each of five HTLV-1-infected clones, A to E.
1. Data
Clone	Code	Total cells	Hbz Burst %	Hbz- cells	Hbz+ %	Hbz- %	Hbz/+Cell	Hbz/total cells	predicted Hbz-%	obs/predicted Hbz-%	Var(HBZ spots/cell)
A	360	3726	3.26232	379	89.8282	10.1718	3.26232	2.93049	5.3371	1.90586	5.09152
B	TBX4B	3519	2.69332	1005	71.4408	28.5592	2.69332	1.92413	14.6003	1.95607	7.24716
C	1163	2595	2.60482	892	65.6262	34.3738	2.60482	1.70944	18.0967	1.89945	5.06471
D	383	5691	2.18552	1093	80.7942	19.2058	2.18552	1.76577	17.1055	1.12278	2.15336
E	813	3946	2.23368	775	80.3599	19.6401	2.23368	1.79498	16.613	1.18221	2.47216
	Key
	Hbz+ %	observed percentage of HBZ +ve cells, i.e. cells containing one or more HBZ spot
	Hbz- %	similarly, observed % of HBZ negative cells in that clone
Hbz/total cells		observed mean number of HBZ spots per (total) cell in that clone
2. Chi-squared test (5 x 2) of hypothesis that each clone has a similar % of HBZ-negative cells
	observed				expected				chi-squared (for non-uniformity of proportions across clones)
Clone	Hbz+	Hbz-	total		Hbz+	Hbz-	total				chi-squared
A	3347	379	3726		2933.24	792.758	3726		58.3639	215.949	274.313
B	2514	1005	3519		2770.28	748.716	3519		23.7093	87.7257	111.435
C	1703	892	2595		2042.88	552.122	2595		56.5462	209.224	265.77
D	4598	1093	5691		4480.16	1210.84	5691		3.09943	11.468	14.5675
E	3171	775	3946		3106.43	839.566	3946		1.34197	4.96536	6.30733
total	15333	4144	19477		15333	4144	19477		143.061	529.332	672.393
Result	chi-squared = 672.4; p < 1E-145				Conclusion: there is significant heterogeneity between clones in the % of HBZ negative cells.
3. Test of deviation from the frequency of HBZ-negative cells,
assuming that the spot counts are distributed among cells according to a Poisson distribution.
	observed				predicted				chi-squared (each clone vs. Poisson expectation)
Clone	Hbz+	Hbz-	total		Hbz+	Hbz-	total				individual chi-squared	z	p	see note
A	3347	379	3726		3527.14	198.86	3726		9.20019	163.182	172.382	13.1294	3.3e-39	a
B	2514	1005	3519		3005.21	513.786	3519		80.291	469.635	549.926	23.4505	4.1e-122
C	1703	892	2595		2125.39	469.609	2595		83.9441	379.92	463.865	21.5375	1.6e-102
D	4598	1093	5691		4717.53	973.474	5691		3.0284	14.6758	17.7042	4.20764	2.7e-05	b
E	3171	775	3946		3290.45	655.551	3946		4.33624	21.7652	26.1014	5.10895	3.4e-07	b
	15333	4144	19477		16665.7	2811.28	19477
Notes:	a. the p level is estimated using the normal (Gaussian) approximation to the chi-squared distribution.
	b. Clones D and E also depart significantly from expected frequency; the low p value is due to the large number of observations.
Conclusion:		The observed hbz spots do not follow a Poisson distribution among all cells: the frequency of hbz-negative cells is greater than expected from a Poisson distribution.
		This implies either that a fraction of cells in each clone do not express hbz or, more likely, that each cell passes through an hbz-negative phase.
4. Test of deviation from Poisson distribution (as in 3. above), by cell-cycle (CC) stage.
Clone	CC Stage	Total Cells	Hbz+ Cells	Hbz- Cells	obs/predicted Hbz-%	chi^2	p
A	G0/G1	2232	1955	277	1.2	7.15061	0.008
B	G0/G1	2566	1762	804	1.5	192.515	6e-44
C	G0/G1	1432	899	533	1.5	122.081	4e-28
D	G0/G1	4979	3985	994	1.1	4.37494	0.04
E	G0/G1	3306	2611	695	1.1	3.59512	0.06
Clone	CC Stage	Total Cells	Hbz+ Cells	Hbz- Cells	obs/predicted Hbz-%	chi^2	p
A	G2/M	1054	1012	42	2.8	49.5057	2e-12
B	G2/M	530	454	76	4	180.611	6e-41
C	G2/M	191	146	45	3.9	104.107	2e-24
D	G2/M	374	334	40	1.9	19.4598	1.1e-05
E	G2/M	316	291	25	2.2	16.4418	4.1e-05
Note:	The p level is estimated using the normal (Gaussian) approximation to the chi-squared distribution, as in 3. above.
Conclusion:		The departure from a Poisson distribution of the frequency of hbz-negative cells is greater in G2/M phase than in G0/G1.
		The departure remains significant in G0/G1, but in this phase the significance is marginal in the two clones (D and E) that are low or negative in tax.
